# Supplementary material for: The Phylogeographic History of the New World Screwworm Fly, Inferred by Approximate Bayesian Computation Analysis
Source: PLoS One. 2013 Oct 2;8(10):e76168. doi: 10.1371/journal.pone.0076168 (PMC3788763; doi:10.1371/journal.pone.0076168)
Supplement: Table S1 — Cochliomyia hominivorax sample locations, sizes and haplotype distributions. (XLS) [file pone.0076168.s002.xls]

## Sheet: Table_S1
Table S1. Cochliomyia hominivorax sample locations, sizes and haplotype distributions.
	ID	Country	Geographic locality	Latitude	Longitude	N	Nhap	Haplotype (Nº of individuals)a	Ĥ	π	Group
FARGO*	TEX	USA#	USA-Texas 009 strain	29° 25 N	98° 29 W	4	1	228(4)	-	-	NC/CG
	M81	Mexico#	Mexico-Veracruz V81 strain	19° 11 N	96° 7 W	1	1	229(1)	-	-	NC/CG
	M96	Mexico#	Mexico-Chiapas FC96 strain	16° 41 N	93° 0 W	1	1	230(1)	-	-	NC/CG
	BEL	Belize#	Belize-Orange Walk strain	17° 49 N	88° 49 W	4	2	225(3) 226(1)	-	-	NC/CG
	CAN	Costa Rica#	Costa Rica-Cañas strain	10° 25 N	85° 5 W	5	1	227(5)	-	-	NC/CG
CB	CPR	Cuba	Pinar del Rio	22° 25 N	83° 41 W	6	3	95(1) 196(1) 204(4)	0.6	0.004	NC/CG
	CCA	Cuba	Ciego de Ávila	21° 50 N	78° 46 W	15	7	195(1) 201(1) 202(2) 207(1) 210(1) 211(7) 214(2)	0.781	0.0024	NC/CG
	CLT	Cuba	Las Tunas	21° 04 N	77° 05 W	6	5	91(1) 92(1) 202(2) 209(1) 213(1)	0.933	0.0075	NC/CG
	CSC	Cuba	Santiago de Cuba	20° 01 N	75° 49 W	9	7	202(1) 203(1) 205(1) 206(2) 208(1) 212(1) 214(2)	0.944	0.0029	NC/CG
	CCR	Cuba	Ciro Redondo	21° 53 N	82° 54 W	10	4	197(1) 198(7) 199(1) 200(1)	0.533	0.001	NC/CG
DR	DRP	Dominican Republic	Santo Domingo	18° 28 N	59° 53 W	13	7	7(1) 18(1) 45(1) 46(1) 47(1) 48(6) 109(2)	0.795	0.0016	DRG
JM	JAM	Jamaica	Kingston	17° 59 N	76° 47 W	10	6	32(1) 33(1) 35(1) 38(3) 54(1) 61(3)	0.889	0.0022	NAG
TeT	TPE	Trinidad and Tobago	Puerto España	10°40 N	61° 28 W	5	4	17(1) 40(1) 153(1) 173(2)	0.9	0.0035	NAG
	TSG	Trinidad and Tobago#	Sangre Grande	10° 35 N	61° 06 W	2	2	17(1) 40(1)	-	-	NAG
	TSF	Trinidad and Tobago	San Fernando	10° 16 N	61°27’ W	6	4	17(2) 89(1) 90(1) 153(2)	0.867	0.0045	NAG
VE	VPF	Venezuela#	Punto Fijo	11° 42 N	70° 12 W	1	1	89(1)	-	-	NAG
	VJG	Venezuela#	Juan Griego	11° 04 N	63° 57 W	2	2	89(1) 215 (1)	-	-	NAG
	VPO	Venezuela#	Porlamar	10° 57 N	63° 51 W	1	1	216(1)	-	-	NAG
	VLG	Venezuela#	La Guaira	10° 36 N	66° 56W	1	1	217(1)	-	-	NAG
	VCA	Venezuela#	Carora	10° 11 N	70° 05 W	1	1	218(1)	-	-	NAG
	VCR	Venezuela#	Caripe	10° 10 N	63° 30 W	1	1	36(1)	-	-	NAG
	VBA	Venezuela	Barquisimeto	10° 03 N	69° 19 W	10	6	28(1) 36(1) 84(1) 89(3) 106(2) 174(2)	0.889	0.0046	NAG
	VSA	Venezuela#	Sarare	09° 47 N	69°09 W	2	2	219(1) 220(1)	-	-	NAG
	VEN	Venezuela	Encontrados	09° 03 N	72° 14 W	11	10	26(1) 38(2) 58(1) 87(1) 94(1) 102(1) 106(1) 156(1) 157(1) 158(1)	0.982	0.0048	NAG
	VEV	Venezuela#	El Vigía	08° 37 N	71° 39 W	1	1	91(1)	-	-	NAG
CO	COT	Colombia	Turbo	08°05 N	76° 43 W	12	6	34(2) 37(1) 39(2) 54(5) 89(1) 93(1)	0.818	0.0038	NAG
EC	EAT	Ecuador#	Atacames	00° 51N	79° 50 W	1	1	221(1)	-	-	NAG
	ESD	Ecuador#	Sto Dom. Colorados	00° 15 S	79° 10 W	1	1	54(1)	-	-	NAG
	ECH	Ecuador#	Chone	00° 41 S	80° 05 W	2	2	60(1) 222(1)	-	-	NAG
	EAR	Ecuador#	Archidona	00° 54 S	77° 48 W	2	2	54(1) 223(1)	-	-	NAG
	EPA	Ecuador#	Pangua	00° 16 S	78° 30 W	1	1	54(1)	-	-	NAG
	ECL	Ecuador#	Colimes	01° 32 S	80° 01 W	2	2	38(1) 224(1)	-	-	NAG
	ERV	Ecuador	Rio Verde	02° 19 S	80° 42 W	4	3	44(1) 58(1) 60(2)	0.833	0.0012	NAG
BR	BTO	Brazil	Touros	05° 17 S	35° 33W	10	8	53(1) 64(2) 78(1) 140(3) 159(1) 166(1) 175(1)	0.933	0.0045	SAG
	BPT	Brazil#	Patos	07° 2 N	37° 16 W	2	1	78(2)	-	-	SAG
	BSM	Brazil	Sta. Ma. das Barreiras	08° 52 S	49°42 W	11	11	3(1) 4(1) 13(1) 50(1) 62(1) 121(1) 124(1) 132(1) 140(1) 163(1) 175(1)	1	0.004	SAG
	BCO	Brazil	Cocalinhos	14°22 S	51° 00 W	6	6	10(1 )11(1) 29(1) 57(1) 69(1) 168(1)	1	0.0037	SAG
	BGN	Brazil	Goianira	16° 32 S	49°22 W	8	8	43(1) 59(1) 66(1) 80(1) 96(1) 131(1) 134(1) 165(1)	1	0.0051	SAG
	BGO	Brazil	Goiânia	16° 43 S	49°15 W	9	8	1(2) 73(1) 88(1) 107(1) 111(1) 164(1) 185(1) 191(1)	0.972	0.0039	SAG
	BCA	Brazil	Caiapônia	16° 57 S	51°48 W	18	11	1(1) 8(1) 19(2) 24(1) 51(2) 140(6) 145(1) 150(1) 155(1) 169(1) 183(1)	0.882	0.0031	SAG
	BCR	Brazil	Costa Rica City	18° 32 S	53° 07 W	7	6	30(1) 120(1) 125(1) 140(1) 143(2) 146(1)	0.952	0.0022	SAG
	BAQ	Brazil	Aquidauana	19° 35 S	56° 05 W	6	5	112(2) 140(1) 141(1) 142(1) 189(1)	0.933	0.0043	SAG
	BCG	Brazil	Campo Grande	20°27 S	54°36 W	10	6	76(1) 129(1) 140(5) 160(1) 172(1) 184(1)	0.778	0.0036	SAG
	BSS	Brazil	São Seb. Paraíso	20°55 S	46°59 W	7	5	41(2) 118(1) 140(2) 187(1) 190(1)	0.905	0.004	SAG
	BES	Brazil	Estiva	22° 27 S	46° 01 W	18	13	15(1) 50(3) 56(1) 77(1) 103(1) 110(1) 123(1) 133(1) 140(3) 184(1) 187(3) 192(1)	0.954	0.0039	SAG
	BCP	Brazil	Campinas	22°48 S	47°03 W	11	11	20(1) 55(1) 70(1) 116(1) 117(1) 126(1) 127(1) 135(1) 149(1) 151(1) 181(1)	1	0.0043	SAG
	BCI	Brazil	Carambeí	24° 55 S	50°05 W	13	10	51(1) 123(1) 130(1) 136(1) 140(3) 147(1) 154(1) 169(1) 187(2) 193(1)	0.949	0.0037	SAG
	BFV	Brazil	Fagundes Varela	28° 52 S	51° 41 W	5	5	14(1) 23(1) 78(1) 82(1) 145(1)	1	0.0045	SAG
	BSA	Brazil	Sto. Ant. Missões	29° 04 S	56°19 W	10	10	21(1) 65(1) 67(1) 83(1) 115(1) 140(1) 170(1) 171(1) 178(1) 187(1)	1	0.0052	SAG
	BPM	Brazil	Pinheiro Machado	31° 34 S	53° 23 W	9	9	2(1) 67(1) 78(1) 85(1) 100(1) 122(1) 139(1) 186(1) 188(1)	1	0.0052	SAG
Py	PSP	Paraguay#	San Pedro	24°12 S	56° 34 W	2	2	78(1) 140(1)	-	-	SAG
	PYB	Paraguay	Ybytymi	25° 46 S	56° 41 W	17	14	9(1) 43(1) 49(1) 63(1) 78(2) 137(1) 140(3) 147(1) 148(1) 167(1) 169(1) 176(1) 188(1) 194(1)	0.971	0.005	SAG
Uy	UPM	Uruguay	Paso Muñoz	31°27 S	56° 23 W	7	4	75(2) 78(1) 99(1) 140(3)	0.81	0.0033	SAG
	UST	Uruguay	San Antonio	31°24 S	57° 58 W	8	6	42(2) 50(1) 67(1) 81(1) 114(1) 140(2)	0.929	0.0036	SAG
	UDA	Uruguay	Daymán	31° 33 S	57° 57 W	9	9	79(1) 101(1) 104(1) 105(1) 119(1) 140(1) 144(1) 152(1) 169(1)	1	0.0043	SAG
	UBM	Uruguay	Bañ. Medina	32°23 S	54° 21 W	12	9	12(1) 25(1) 31(1) 74(1) 78(2) 86(1) 111(1) 140(3) 176(1)	0.939	0.0051	SAG
	UCC	Uruguay	Cer. Colorado	33°52 S	55° 33 W	16	14	2(2) 27(2) 43(1) 97(1) 98(1) 108(1) 113(1) 136(1) 138(1) 140(1) 161(1) 162(1) 177(1) 180(1)	0.983	0.0057	SAG
	UCO	Uruguay	Colonia	34°28 S	57° 51 W	7	7	1(1) 16(1) 22(1) 140(1) 159(1) 179(1) 182(1)	1	0.0053	SAG
	UJS	Uruguay	Juaquín Suarez	34°44 S	56° 02 W	6	6	5(1) 6(1) 71(1) 72(1) 121(1) 128(1)	1	0.0051	SAG
Ar	APL	Argentina	Lezama	35° 52 S	57° 53 W	5	4	52(1) 68(2) 78(1)140(1)	0.9	0.0038	SAG
Total						402		230 haplotypes	0.909	0.0039
N: Number of analyzed individuals. Nhap: Number of haplotypes. Ĥ and π were only estimated for samples with more than four individuals.
* Samples from "FARGO" were maintained by the APHIS-USDA Biofactory, Fargo, North Dakota, USA; strains were previously analyzed by La Chance & Whitten 1986, Roerhdanz 1989 and/or Taylor et al. 1991.
LaChance LE, Whitten CJ (1986) Cytogenetic studies of screwworm (Diptera: Calliphoridae) populations from southern Mexico and Jamaica. Annals of the Entomological Society of America, 79, 792-798.
Roehrdanz RL (1989). Intraspecific Genetic Variability in Mitochondrial DNA of the Screwworm Fly (Cochliomyia hominivorax). Biochemical Genetics, 27, 551-569.
Taylor DB, Hammack L, Roehrdanz RL (1991) Reproductive compatibility and mitochondrial DNA restriction site analysis of the New World screwworm fly, Cochliomyia hominivorax, from North Africa and Central America. Medical and Veterinary Entomology, 5, 145-151
# New Localities included in this study
a The haplotypes in bold are the most frequent haplotype found in each group

## Sheet: Sheet1
32
17
17
26
28
33
35
36
36
37
38	38(2)
40	38(3)
40
44
54
54
54
54
54(5)
58
58
60
84
87
89
89
89
89
89(3)
90
91
93
94
102
106
153
156
157
158
215
216
217
218
219
220
221
222
223
224
106(2)
153(2)
17(2)
173(2)
174(2)
34(2)
39(2)
60(2)
61(3)
