# Supplementary material for: The Phylogeographic History of the New World Screwworm Fly, Inferred by Approximate Bayesian Computation Analysis
Source: PLoS One. 2013 Oct 2;8(10):e76168. doi: 10.1371/journal.pone.0076168 (PMC3788763; doi:10.1371/journal.pone.0076168)
Supplement: Table S2 — Cochliomyia hominivorax locations used in the habitat suitability modeling. (XLS) [file pone.0076168.s003.xls]

## Sheet: Table_S2
Table S2. Cochliomyia hominivorax locations used in the habitat suitability modeling.
ID	Country	State	Locality	Sampling Year	Latitude	Longitude	References*
1	EUA	Texas	Brooks County	1976	27.03	-98.23	Whitten, 1980
2	Mexico	Sonora	Sinaloa	1982–1985	28.58	-111.52	Roehrdanz, 1989
3	Mexico	Tamaulipas	Gonzalez	1993	22.8	-98.7	Taylor et al., 1996
4	Mexico	Veracruz	Panuco	1993	22.05	-98.17	Taylor et al., 1996
5	Mexico	Colima	Colima	1980	19.23	-103.72	Krafsur & Whitten, 1993
6	Mexico	Veracruz	Veracruz	1982-1985	19.2	-96.13	Roehrdanz, 1989
7	Mexico	Colima	Manzanillo	1980	19.05	-104.32	Krafsur & Whitten, 1993
8	Mexico	Quintana Roo	Calderitas	1985	18.55	-88.25	Thomas & Mangan, 1989
9	Mexico	Quintana Roo	Chetumal	1982-1985/1984	18.5	-88.3	Roehrdanz, 1989 / LaChance & Whitten, 1986
10	Mexico	Chiapas	Cintalapa	1994	16.92	-91.35	Taylor et al., 1996
11	Mexico	Chiapas	Chiapa de Corzo	1994	16.7	-93	Taylor et al., 1996
12	Mexico	Oaxaca	Jamiltepec	1983	16.28	-97.82	LaChance & Whitten, 1986
13	Mexico	Chiapas	Arriaga	1982–1985	16.23	-93.9	Roehrdanz, 1989
14	Mexico	Chiapas	Villa Flores	1983	16.23	-93.23	LaChance & Whitten, 1986
15	Mexico	Chiapas	Palenque	1983	15.63	-92.65	LaChance & Whitten, 1986
16	Mexico	Chiapas	Acaptetuhua	1982–1983	15.28	-92.7	LaChance & Whitten, 1986
17	Guatemala	Guatemala	Guatemala	1982–1985	14.62	-90.53	Roehrdanz, 1989
18	Belize	Orange Walk	Orange Walk	1986	18.07	-88.55	Thomas & Mangan, 1989
19	Costa Rica	Alajuela	Bijagua	19921993	10.73	-85.1	Taylor & Peterson II, 1994
20	Costa Rica	Guanacaste	CR14	1993	11.03	-85.52	http://data.gbif.org/
21	Costa Rica	Guanacaste	CR11	1991/1988	10.99	-85.43	http://data.gbif.org/
22	Costa Rica	Guanacaste	CR12	1991	10.98	-85.54	http://data.gbif.org/
23	Costa Rica	Guanacaste	CR8	1995	10.88	-85.41	http://data.gbif.org/
24	Costa Rica	Guanacaste	CR7	1995	10.8	-85.68	http://data.gbif.org/
25	Costa Rica	Guanacaste	CR9	1996	10.76	-85.31	http://data.gbif.org/
26	Costa Rica	Guanacaste	CR6	1993	10.58	-85.02	http://data.gbif.org/
27	Costa Rica	Guanacaste	Cañas	1989	10.43	-85.1	Taylor et al., 1996
28	Costa Rica	Guanacaste	CR13	1997	10.01	-84.51	http://data.gbif.org/
29	Costa Rica	Guanacaste	La Emilia	1992	10.42	-85.2	Taylor & Peterson II, 1994
30	Costa Rica	Puntarenas	CR5	1997	9.75	-83.78	http://data.gbif.org/
31	Costa Rica	Puntarenas	Montezuma	1992	9.65	-85.07	Taylor & Peterson II, 1994
32	Costa Rica	Puntarenas	CR4	1992	9.39	-84.13	http://data.gbif.org/
33	Costa Rica	Puntarenas	CR3	1998	8.92	-82.8	http://data.gbif.org/
34	Costa Rica	Puntarenas	CR2	1998	8.53	-83.43	http://data.gbif.org/
35	Cuba	Pinar del Río	Pinar del Río	2007	22.42	-83.7	Lyra et al. 2009, Fresia et al. 2011
36	Cuba	Isla de la Juventud	Ciro Redondo	2007	21.88	-82.9	Lyra et al. 2009, Fresia et al. 2011
37	Cuba	Ciego de Ávila	Ciego de Avila	2007	21.84	-78.76	Lyra et al. 2009, Fresia et al. 2011
38	Cuba	Las Tunas	Las Tunas	2005	20.96	-76.95	McDonagh et al., 2009, Lyra et al. 2009, Fresia et al. 2011
39	Cuba	Santiago de Cuba	Santiago de Cuba	2007	20.02	-75.82	Lyra et al. 2009, Fresia et al. 2011
40	Cuba	Guantanamo	Bahía de Guantanamo	1993	20	-75.13	Taylor et al., 1996
41	Dominican Republic	Santo Domingo	Santo Domingo	2006	18.47	-69.9	Lyra et al. 2009, Fresia et al. 2011
42	Jamaica	Kingston	Kingston	2005	18	-76.79	Lyra et al. 2009, Fresia et al. 2011
43	Trinidad and Tobago		Puerto España	2005	10.65	-61.52	Lyra et al. 2009, Fresia et al. 2011
44	Trinidad and Tobago		Sangre Grande	2005	10.53	-61.09	Present study
45	Trinidad and Tobago		San Fernando	2005	10.28	-61.47	Lyra et al. 2009, Fresia et al. 2011
46	Venezuela	Falcón	Punto Fijo	2003	11.71	-70.2	Lyra et al. 2009, Fresia et al. 2011
47	Venezuela	Distrito Federal	La Guaira	2003	10.6	-66.89	Lyra et al. 2009, Fresia et al. 2011
48	Venezuela	Yaracuy	Aroa	2006	10.44	-68.88	Coronado & Kowalski, 2009
49	Venezuela	Lara	Carora	2003	10.18	-70.07	Present study
50	Venezuela	Monagas	Caripe	2003	10.17	-63.5	Present study
51	Venezuela	Lara	Sarare	2003	9.78	-69.17	Present study
52	Venezuela	Maracaibo	Encontrados	2006	9.07	-72.24	Coronado & Kowalski 2009, Lyra et al. 2009, Fresia et al. 2011
53	Venezuela	Merida	El Vígia	2003	8.62	-71.65	Present study
54	Venezuela	Barina	Los Llanos	2006	8.49	-69.83	Coronado & Kowalski, 2009
55	Colombia	Antioquia	Chigorodo/Turbo	2007	7.68	-76.69	McDonagh et al., 2009, Lyra et al. 2009, Fresia et al. 2011
56	Colombia	Choco	Choco	2007	6	-77	McDonagh et al., 2009
57	Ecuador	Esmeraldas	Atacames	2007	0.85	-79.84	Present study
58	Ecuador	Manabí	Chone	2007	-0.7	-80.09	Present study
59	Ecuador	Napo	Archidona	2007	-0.91	-77.8	Present study
60	Ecuador	Cotopaxi	Pangua	2007	-1.18	-79.05	Present study
61	Ecuador	Guayas	Colimes	2007	-1.55	-80.01	Present study
62	Ecuador	Guayas	Rio Verde	2007	-2.32	-80.72	Lyra et al. 2009, Fresia et al. 2011
63	Peru	Junin	Junín	2007	-12.07	-75.23	Baumgartner & Greenberg, 1983
64	Peru	Pasco	Pasco	2007	-10.68	-76.27	Baumgartner & Greenberg, 1983
65	Peru	Lambayeque	Chiclayo	2007	-6.77	-79.84	McDonagh et al., 2009
66	Brazil	Amazonas	Manaus	1991–1993	-3.1	-60.03	Laboratory collection (Universidade Estadual de Campinas, Campinas, SP, Brazil)
67	Brazil	Rio Grande do Norte	Touros	2008	-5.2	-35.46	Lyra et al. 2009, Fresia et al. 2011
68	Brazil	Pernambuco	Recife	1999–2002	-8.05	-34.88	Nascimento et al., 2005
69	Brazil	Pará	Sta Mª das Barreiras	2005-2006	-8.87	-49.71	Lyra et al. 2009, Fresia et al. 2011
70	Brazil	Bahia	Irecê	2005	-11.3	-41.86	Almeida et al., 2008
71	Brazil	Bahia	Morro do Chapéu	1991–1993	-11.55	-41.16	Laboratory collection (Universidade Estadual de Campinas, Campinas, SP, Brazil)
72	Brazil	Mato Grosso	Cocalinho	2005	-14.37	-51	Lyra et al. 2009, Fresia et al. 2011
73	Brazil	Mato Grosso	Poconé	1991–1993	-16.26	-56.62	Laboratory collection (Universidade Estadual de Campinas, Campinas, SP, Brazil)
74	Brazil	Goias	Goianira	2003	-16.5	-49.43	Lyra et al. 2009, Fresia et al. 2011
75	Brazil	Goias	Goiânia	2001-2002	-16.68	-49.25	Lyra et al. 2009, Fresia et al. 2011
76	Brazil	Goias	Caiapônia	2004-2006	-16.96	-51.81	Lyra et al. 2009, Fresia et al. 2011
77	Brazil	Mato Grosso do Sul	Costa Rica	2002	-18.54	-53.13	Lyra et al. 2009, Fresia et al. 2011
78	Brazil	Mato Grosso do Sul	Aquidauana	2004	-19.59	-56.09	Lyra et al. 2009, Fresia et al. 2011
79	Brazil	Mato Grosso do Sul	Campo Grande	2004	-20.44	-54.65	Lyra et al. 2009, Fresia et al. 2011
80	Brazil	Mato Grosso do Sul	Campo Grande	1986–1989	-20.45	-54.62	Gomes et al. 1998, EMBRAPA
81	Brazil	Minas Gerais	S. Seb. do Paraíso	2004	-20.92	-46.99	Lyra et al. 2009, Fresia et al. 2011
82	Brazil	Minas Gerais	Estiva	2006	-22.46	-46.02	Lyra et al. 2009, Fresia et al. 2011
83	Brazil	Rio de Janeiro	Seropédica- UFRRJ	1994	-22.74	-43.71	Taylor et al., 1996
84	Brazil	São Paulo	Amparo	1992–1993	-22.7	-46.76	Laboratory collection (Universidade Estadual de Campinas, Campinas, SP, Brazil)
85	Brazil	São Paulo	Adamantina	1991–1993	-21.69	-51.07	Laboratory collection (Universidade Estadual de Campinas, Campinas, SP, Brazil)
86	Brazil	São Paulo	Pirassununga	1997	-22	-47.43	Laboratory collection (Universidade Estadual de Campinas, Campinas, SP, Brazil)
87	Brazil	São Paulo	Botucatu	1993–1993	-22.89	-48.45	Laboratory collection (Universidade Estadual de Campinas, Campinas, SP, Brazil)
88	Brazil	São Paulo	Valinhos	1992	-22.97	-47	Laboratory collection (Universidade Estadual de Campinas, Campinas, SP, Brazil)
89	Brazil	São Paulo	Caraguatatuba	1994–1993	-23.62	-45.41	Laboratory collection (Universidade Estadual de Campinas, Campinas, SP, Brazil)
90	Brazil	Paraná	Carambeí	2005	-24.92	-50.1	Lyra et al. 2009, Fresia et al. 2011
91	Brazil	Rio Grande do Sul	Sto. Ant. das Missões	2004	-28.51	-55.23	Lyra et al. 2009, Fresia et al. 2011
92	Brazil	Rio Grande do Sul	Fagundes Varela	2005	-28.88	-51.7	Lyra et al. 2009, Fresia et al. 2011
93	Brazil	Rio Grande do Sul	Porto Alegre	1981–1984	-30.03	-51.23	Oliveira CMB, 1986
94	Brazil	Rio Grande do Sul	Pinheiro Machado	2005	-31.58	-53.38	Lyra et al. 2009, Fresia et al. 2011
95	Brazil	Rio Grande do Sul	Capão do Leão	1983–1986	-31.78	-52.42	Wiegand et al., 1991
96	Paraguay	San Pedro	Santa Rosa	2005	-23.87	-56.57	Laboratory collection (Universidade Estadual de Campinas, Campinas, SP, Brazil)
97	Paraguay	Paraguarí	Ybitymí	2005	-25.77	-56.78	Lyra et al. 2009, Fresia et al. 2011
98	Uruguay	Artigas	Est. "Bella Vista"	2008	-30.43	-56.75	Laboratory collection (Universidade Estadual de Campinas, Campinas, SP, Brazil)
99	Uruguay	Paysandú	Dayman	2003-2009	-31.55	-57.95	Lyra et al. 2009, Fresia et al. 2011
100	Uruguay	Tacuarembo	Valle Eden	2006	-31.83	-56.15	Lyra et al. 2009, Fresia et al. 2011
101	Uruguay	Cerro Largo	Cañas	2008	-32.35	-53.78	Lyra et al. 2009, Fresia et al. 2011
102	Uruguay	Cerro Largo	Tres Islas	2006-2009	-32.48	-54.65	Lyra et al. 2009, Fresia et al. 2011
103	Uruguay	Rio Negro	Nuevo Berlin	2005	-32.98	-58.05	Lyra et al. 2009, Fresia et al. 2011
104	Uruguay	Rocha	Chuy	2008	-33.68	-53.45	Lyra et al. 2009, Fresia et al. 2011
105	Uruguay	Florida	Cerro Colorado	2003-2009	-33.87	-55.55	Lyra et al. 2009, Fresia et al. 2011
106	Uruguay	Colonia	Carmelo	2005	-33.99	-58.29	Lyra et al. 2009, Fresia et al. 2011
107	Uruguay	Colonia	La Estanzuela	2003-2009	-34.33	-57.72	Lyra et al. 2009, Fresia et al. 2011
108	Uruguay	Canelones	Joaquín Suarez	2003-2009	-34.73	-56.04	Lyra et al. 2009, Fresia et al. 2011
109	Argentina	Jujuy	La Mendieta	2000-2002	-24.32	-64.97	Mariluis & Mulieri, 2003
110	Argentina	Misiones	Pto. Iguazú	2000-2002	-25.6	-54.57	Mariluis & Mulieri, 2003
111	Argentina	Chaco	Colonia Benítez	1991–1993	-27.32	-58.93	Cardona López et al., 1994
112	Argentina	Chaco	Villa Angela	2000-2002	-27.58	-60.72	Mariluis & Mulieri, 2003
113	Argentina	Corrientes	Bella Vista	2000-2002	-28.5	-58.83	Mariluis & Mulieri, 2003
114	Argentina	Cordoba	Capilla del Monte	2000-2002	-30.85	-64.52	Mariluis & Mulieri, 2003
115	Argentina	Cordoba	La Para	2000-2002	-30.87	-62.98	Mariluis & Mulieri, 2003
116	Argentina	Santa Fe	Rafela	200-2002/1997	-31.27	-61.48	Mariluis & Mulieri, 2003
117	Argentina	Buenos Aires	San Isidro	2000-2002	-34.5	-58.58	Mariluis & Mulieri, 2003
118	Argentina	Buenos Aires	Villa Elisa	2000-2002	-34.84	-58.1	Mariluis & Mulieri, 2003
119	Argentina	Buenos Aires	Estación Lezama	2004	-35.87	-57.88	Lyra et al. 2009, Fresia et al. 2011
120	Argentina	La Pampa	INTA-Anguil	1994-1996/1999-2000	-36.52	-64.02	Suarez, 2002
121	Argentina	Buenos Aires	Bahía Blanca	2000-2002	-38.72	-62.28	Mariluis & Mulieri, 2003
References
Almeida MAO, Duarte LFC, Rocha JdS, SILVA MSA, Guimarães JE, Ayres MCC (2008) Ocorrência de ectoparasitos em avestruzes (Struthio camelus) criadas no semi-árido baiano. Rev Bras Parasitol Vet 17(3):155-157.
Baumgartner DL, Greenberg B (1983) The primary screwworm fly, Cochliomyia hominivorax (Coquerel) (Diptera, Calliphoridae), in Peru. Rev Bras Biol 43:215-221.
Cardona López GA, Balbuena O, Luciani CA (1994) Myiasis of cattle in the northeast area of the Chaco province, Argentina. Veterinaria Argentina. 11(105):304-313
Coronado A, Kowalski A (2009) Current status of the New World Screwworm Cochliomyia hominivorax in Venezuela. Med Vet Entomol 23(1):106-110.
Gomes A, Koller WW, Honer MR, Silva RL (1998) Flutuação populacional de mosca Cochliomyia hominivorax capturadas em armadilhas orientadas pelo vento no municÌpio de Campo Grande, MS. Rev Bras Parasitol Vet 7(1):41-45.
Instituto Nacional de Biodiversidad (INBio), Costa Rica: Especímenes INBio (accessed through GBIF data portal, http://data.gbif.org/datasets/resource/13473, 2013-05-21)
Krafsur ES, Whitten CJ (1993) Breeding structure of screwworm fly populations (Diptera-Calliphoridae) in Colima, Mexico. J Med Entomol 30(2):477-480.
LaChance LE, Whitten CJ (1986) Cytogenetic studies of screwworm (Diptera:Calliphoridae) populations from southern Mexico and Jamaica. Ann Entomol Soc Am 79:792-798.
Lyra ML, Klaczko, LB, Azeredo-Espin, AML (2009) Complex pattern of genetic distribution in populations of the New World screwworm fly revealed by mitochondrial DNA markers. Med Vet Entomol 23: 32-42.
Fresia P, Lyra ML, Coronado A, Azeredo-Espin AML (2011) Genetic structure and demographic history of the New World Screwworm fly across its current geographic range. J Med Entomol 48: 280-290.
Mariluis JC, Mulieri PR(2003) The distribution of the Calliphoridae in Argentina (Diptera). Rev Soc Entomol Argent 62(1-2):85-97.
McDonagh L, García R, Stevens JR (2009) Phylogenetic analysis of New World screwworm fly, Cochliomyia hominivorax , suggests genetic isolation of some Caribbean island populations following colonization from South America. Med Vet Entomol 23(1):14–22.
Nascimento EMF, Oliveira JB, Paes MJ, Lobo AP, Silva ALA, Júnior ERS, Leal JLF, Moya-Borja GE (2005) Miíases humanas por Cochliomyia hominivorax (Coquerel, 1858) (Diptera, Calliphoridae) em hospitais públicos na cidade do Recife, Pernambuco, Brasil. Entomol Vect. 12:37-51.
Oliveira CMB (1986) Desenvolvimento das pré-pupas e das pupas de Cochliomyia hominivorax (Coquerel, 1858) no Rio Grande do Sul. Arquivos da Faculdade de Veterinária UFRGS, 14:87-92.
Roehrdanz RL (1989) Intraspecific Genetic Variability in Mitochondrial DNA of the Screwworm Fly (Cochliomyia hominivorax). Biochem Genet 27(9-10):551-569.
Suárez V (2002) Prevalencia y costos de las miasis en el ganado ovino y bovino de la región semiárida pampeana. Bol Div Tec – INTA, Argentina. 73(28):144-148.
Taylor DB, Peterson II RD (1994) Populations genetics and gene variation in primary and secundary screwworm (Diptera: Calliphoridae). Ann Entomol Soc Am 87:626-633.
Taylor DB, Szalanski AL, Peterson II RD (1996) A polymerase chain reaction-restriction fragment length polymorphism technique for identification of screwworms (Diptera: Calliphoridae). Med Vet Entomol 10:63-70.
Thomas DB, Mangan RL (1989) Oviposition and wound visiting behavior of the screwworm fly Cochliomyia hominivorax (Coquerel). Ann Entomol Soc Am 82:526-534.
Whitten CJ (1980) Use of the enzyme technique to asses the quality of mass-reared sterile screwworm flies. Ann Entomol Soc Am 73:7-10.
Wiegand MM, Brum JGW, Ribeiro PB, Costa PRP (1991) Flutuação populacional de Cochliomyia hominivorax e C. macellaria (Diptera: Calliphoridae) no Município do Capão do Leão, Rio Grande do Sul. Arq Bras Med Vet Zootec 42:155-162.
