# Supplementary material for: The Phylogeographic History of the New World Screwworm Fly, Inferred by Approximate Bayesian Computation Analysis
Source: PLoS One. 2013 Oct 2;8(10):e76168. doi: 10.1371/journal.pone.0076168 (PMC3788763; doi:10.1371/journal.pone.0076168)
Supplement: Table S3 — Haplotype codes for each independent mtDNA fragment, combined haplotypes and Genbank accession numbers. (XLS) [file pone.0076168.s004.xls]

## Sheet: Table_S3
Table S3. Haplotype codes for each independent mtDNA fragment, combined haplotypes and GenBank accession numbers.
Concatenated Haplotype	CR	COI	COII		GenBank acession numbers
1	CR_02	COI_28	COII_30		Hap Control region	GB Nº		Hap COI	GB Nº		Hap COII	GB Nº
2	CR_82	COI_03	COII_25		CR_02	HM185642		COI_01	HM185498		COII_02	HM185575
3	CR_04	COI_28	COII_30		CR_03	HM185643		COI_02	HM185499		COII_04	HM185576
4	CR_04	COI_55	COII_30		CR_04	HM185644		COI_03	HM185500		COII_05	HM185577
5	CR_05	COI_32	COII_30		CR_05	HM185645		COI_04	HM185501		COII_06	HM185578
6	CR_05	COI_80	COII_30		CR_06	HM185646		COI_05	HM185502		COII_07	HM185579
7	CR_06	COI_45	COII_46		CR_07	HM185647		COI_06	HM185503		COII_08	HM185580
8	CR_07	COI_55	COII_48		CR_08	HM185648		COI_07	HM185504		COII_09	HM185581
9	CR_103	COI_18	COII_23		CR_09	HM185649		COI_08	HM185505		COII_10	HM185582
10	CR_64	COI_18	COII_30		CR_10	HM185650		COI_09	HM185506		COII_11	HM185583
11	CR_08	COI_55	COII_48		CR_11	HM185651		COI_10	HM185507		COII_12	HM185584
12	CR_08	COI_65	COII_64		CR_12	HM185652		COI_11	HM185508		COII_13	HM185585
13	CR_09	COI_30	COII_28		CR_13	HM185653		COI_12	HM185509		COII_14	HM185586
14	CR_101	COI_31	COII_28		CR_14	HM185654		COI_13	HM185510		COII_15	HM185587
15	CR_10	COI_27	COII_28		CR_15	HM185655		COI_14	HM185511		COII_18	HM185588
16	CR_11	COI_47	COII_13		CR_17	HM185656		COI_15	HM185512		COII_19	HM185589
17	CR_12	COI_18	COII_30		CR_18	HM185657		COI_16	HM185513		COII_21	HM185590
18	CR_13	COI_41	COII_05		CR_19	HM185658		COI_17	HM185514		COII_22	HM185591
19	CR_13	COI_41	COII_66		CR_20	HM185659		COI_18	HM185515		COII_23	HM185592
20	CR_13	COI_73	COII_30		CR_21	HM185660		COI_19	HM185516		COII_24	HM185593
21	CR_14	COI_41	COII_67		CR_22	HM185661		COI_20	HM185517		COII_25	HM185594
22	CR_14	COI_73	COII_66		CR_23	HM185662		COI_21	HM185518		COII_26	HM185595
23	CR_15	COI_41	COII_66		CR_24	HM185663		COI_22	HM185519		COII_27	HM185596
24	CR_17	COI_18	COII_30		CR_25	HM185664		COI_23	HM185520		COII_28	HM185597
25	CR_18	COI_49	COII_58		CR_26	HM185665		COI_24	HM185521		COII_29	HM185598
26	CR_19	COI_58	COII_42		CR_27	HM185666		COI_27	HM185522		COII_30	HM185599
27	CR_20	COI_24	COII_28		CR_28	HM185667		COI_28	HM185523		COII_31	HM185600
28	CR_21	COI_51	COII_42		CR_29	HM185668		COI_29	HM185524		COII_32	HM185601
29	CR_22	COI_73	COII_66		CR_30	HM185669		COI_30	HM185525		COII_34	HM185602
30	CR_100	COI_73	COII_67		CR_31	HM185670		COI_31	HM185526		COII_35	HM185603
31	CR_23	COI_18	COII_30		CR_32	HM185671		COI_32	HM185527		COII_36	HM185604
32	CR_24	COI_35	COII_42		CR_33	HM185672		COI_35	HM185528		COII_37	HM185605
33	CR_24	COI_36	COII_48		CR_34	HM185673		COI_36	HM185529		COII_38	HM185606
34	CR_24	COI_53	COII_42		CR_35	HM185674		COI_37	HM185530		COII_39	HM185607
35	CR_24	COI_53	COII_43		CR_36	HM185675		COI_38	HM185531		COII_40	HM185608
36	CR_24	COI_57	COII_42		CR_37	HM185676		COI_39	HM185532		COII_41	HM185609
37	CR_24	COI_58	COII_41		CR_38	HM185677		COI_40	HM185533		COII_42	HM185610
38	CR_24	COI_58	COII_42		CR_39	HM185678		COI_41	HM185534		COII_43	HM185611
39	CR_24	COI_59	COII_42		CR_40	HM185679		COI_42	HM185535		COII_44	HM185612
40	CR_24	COI_60	COII_42		CR_41	HM185680		COI_43	HM185536		COII_45	HM185613
41	CR_87	COI_06	COII_28		CR_42	HM185681		COI_44	HM185537		COII_46	HM185614
42	CR_88	COI_77	COII_66		CR_43	HM185682		COI_45	HM185538		COII_48	HM185615
43	CR_82	COI_03	COII_29		CR_44	HM185683		COI_46	HM185539		COII_49	HM185616
44	CR_25	COI_38	COII_48		CR_45	HM185684		COI_47	HM185540		COII_50	HM185617
45	CR_25	COI_45	COII_04		CR_46	HM185685		COI_48	HM185541		COII_51	HM185618
46	CR_25	COI_45	COII_38		CR_47	HM185686		COI_49	HM185542		COII_52	HM185619
47	CR_25	COI_45	COII_44		CR_50	HM185687		COI_50	HM185543		COII_53	HM185620
48	CR_25	COI_45	COII_46		CR_51	HM185688		COI_51	HM185544		COII_54	HM185621
49	CR_25	COI_50	COII_48		CR_52	HM185689		COI_52	HM185545		COII_55	HM185622
50	CR_25	COI_55	COII_48		CR_53	HM185690		COI_53	HM185546		COII_56	HM185623
51	CR_25	COI_55	COII_51		CR_54	HM185691		COI_54	HM185547		COII_57	HM185624
52	CR_25	COI_55	COII_53		CR_55	HM185692		COI_55	HM185548		COII_58	HM185625
53	CR_82	COI_04	COII_28		CR_56	HM185693		COI_56	HM185549		COII_60	HM185626
54	CR_25	COI_67	COII_48		CR_57	HM185694		COI_57	HM185550		COII_61	HM185627
55	CR_25	COI_73	COII_09		CR_58	HM185695		COI_58	HM185551		COII_62	HM185628
56	CR_25	COI_73	COII_48		CR_59	HM185696		COI_59	HM185552		COII_63	HM185629
57	CR_25	COI_73	COII_66		CR_60	HM185697		COI_60	HM185553		COII_64	HM185630
58	CR_25	COI_75	COII_48		CR_61	HM185698		COI_61	HM185554		COII_65	HM185631
59	CR_82	COI_44	COII_77		CR_62	HM185699		COI_62	HM185555		COII_66	HM185632
60	CR_25	COI_84	COII_48		CR_63	HM185700		COI_63	HM185556		COII_67	HM185633
61	CR_26	COI_58	COII_42		CR_64	HM185701		COI_64	HM185557		COII_68	HM185634
62	CR_27	COI_49	COII_37		CR_65	HM185702		COI_65	HM185558		COII_69	HM185635
63	CR_27	COI_49	COII_48		CR_66	HM185703		COI_66	HM185559		COII_70	HM185636
64	CR_28	COI_18	COII_30		CR_67	HM185704		COI_67	HM185560		COII_71	HM185637
65	CR_89	COI_28	COII_48		CR_68	HM185705		COI_68	HM185561		COII_72	HM185638
66	CR_29	COI_18	COII_21		CR_69	HM185706		COI_69	HM185562		COII_73	HM185639
67	CR_89	COI_55	COII_48		CR_70	HM185707		COI_72	HM185563		COII_74	HM185640
68	CR_30	COI_18	COII_30		CR_71	HM185708		COI_73	HM185564		COII_75	HM185641
69	CR_31	COI_18	COII_30		CR_72	HM185709		COI_74	HM185565		COII_76	KC602440
70	CR_31	COI_77	COII_48		CR_73	HM185710		COI_75	HM185566		COII_77	KC602441
71	CR_32	COI_80	COII_30		CR_74	HM185711		COI_77	HM185567		COII_78	KC602442
72	CR_32	COI_80	COII_35		CR_75	HM185712		COI_78	HM185568		COII_79	KC602443
73	CR_32	COI_15	COII_30		CR_76	HM185713		COI_79	HM185569		COII_Cm	KC602454
74	CR_32	COI_16	COII_30		CR_77	HM185714		COI_80	HM185570
75	CR_32	COI_17	COII_30		CR_78	HM185715		COI_81	HM185571
76	CR_32	COI_18	COII_07		CR_79	HM185716		COI_82	HM185572
77	CR_32	COI_18	COII_24		CR_80	HM185717		COI_83	HM185573
78	CR_32	COI_18	COII_30		CR_81	HM185718		COI_84	HM185574
79	CR_32	COI_18	COII_36		CR_82	HM185719		COI_85	KC602443
80	CR_32	COI_18	COII_48		CR_83	HM185720		COI_86	KC602444
81	CR_32	COI_22	COII_30		CR_84	HM185721		COI_87	KC602445
82	CR_32	COI_37	COII_30		CR_85	HM185722		COI_88	KC602446
83	CR_32	COI_87	COII_30		CR_86	HM185723		COI_89	KC602447
84	CR_33	COI_09	COII_30		CR_87	HM185724		COI_90	KC602448
85	CR_82	COI_55	COII_25		CR_88	HM185725		COI_91	KC602449
86	CR_83	COI_03	COII_25		CR_89	HM185726		COI_92	KC602450
87	CR_33	COI_17	COII_18		CR_90	HM185727		COI_Cm1	KC602452
88	CR_84	COI_06	COII_28		CR_91	HM185728		COI_Cm2	KC602453
89	CR_33	COI_18	COII_30		CR_92	HM185729
90	CR_33	COI_18	COII_32		CR_93	HM185730
91	CR_33	COI_19	COII_30		CR_94	HM185731
92	CR_33	COI_19	COII_61		CR_95	HM185732
93	CR_33	COI_20	COII_30		CR_96	HM185733
94	CR_33	COI_21	COII_26		CR_97	HM185734
95	CR_33	COI_21	COII_30		CR_98	HM185735
96	CR_34	COI_18	COII_09		CR_99	HM185736
97	CR_34	COI_18	COII_15		CR_100	KC602433
98	CR_35	COI_24	COII_10		CR_101	KC602434
99	CR_35	COI_28	COII_28		CR_102	KC602435
100	CR_35	COI_83	COII_28		CR_103	KC602436
101	CR_36	COI_55	COII_52		CR_104	KC602437
102	CR_37	COI_75	COII_48		CR_105	KC602438
103	CR_38	COI_55	COII_13		CR_Cm	KC602451
104	CR_39	COI_01	COII_48
105	CR_39	COI_01	COII_50
106	CR_85	COI_75	COII_48
107	CR_41	COI_55	COII_48
108	CR_42	COI_18	COII_11
109	CR_43	COI_45	COII_45
110	CR_44	COI_23	COII_28
111	CR_44	COI_28	COII_28
112	CR_45	COI_28	COII_28
113	CR_46	COI_48	COII_48
114	CR_47	COI_65	COII_66
115	CR_89	COI_73	COII_48
116	CR_50	COI_28	COII_02
117	CR_50	COI_73	COII_29
118	CR_51	COI_73	COII_66
119	CR_52	COI_61	COII_68
120	CR_52	COI_61	COII_69
121	CR_52	COI_73	COII_66
122	CR_53	COI_03	COII_66
123	CR_53	COI_06	COII_66
124	CR_53	COI_10	COII_66
125	CR_53	COI_17	COII_76
126	CR_53	COI_18	COII_21
127	CR_53	COI_18	COII_66
128	CR_53	COI_28	COII_66
129	CR_53	COI_41	COII_66
130	CR_53	COI_43	COII_66
131	CR_53	COI_54	COII_48
132	CR_53	COI_55	COII_66
133	CR_53	COI_62	COII_72
134	CR_53	COI_64	COII_48
135	CR_53	COI_68	COII_66
136	CR_53	COI_69	COII_48
137	CR_90	COI_56	COII_48
138	CR_53	COI_72	COII_66
139	CR_53	COI_73	COII_62
140	CR_53	COI_73	COII_66
141	CR_53	COI_73	COII_67
142	CR_53	COI_73	COII_69
143	CR_53	COI_73	COII_70
144	CR_53	COI_73	COII_71
145	CR_53	COI_74	COII_66
146	CR_53	COI_74	COII_70
147	CR_53	COI_85	COII_66
148	CR_91	COI_56	COII_12
149	CR_53	COI_77	COII_70
150	CR_53	COI_78	COII_65
151	CR_53	COI_81	COII_70
152	CR_54	COI_73	COII_66
153	CR_86	COI_52	COII_42
154	CR_56	COI_73	COII_73
155	CR_57	COI_73	COII_66
156	CR_58	COI_11	COII_14
157	CR_58	COI_42	COII_14
158	CR_58	COI_42	COII_48
159	CR_66	COI_73	COII_66
160	CR_60	COI_82	COII_66
161	CR_61	COI_63	COII_63
162	CR_61	COI_63	COII_66
163	CR_61	COI_73	COII_66
164	CR_62	COI_73	COII_66
165	CR_63	COI_73	COII_66
166	CR_65	COI_46	COII_46
167	CR_66	COI_73	COII_66
168	CR_67	COI_06	COII_28
169	CR_68	COI_28	COII_49
170	CR_68	COI_28	COII_60
171	CR_68	COI_86	COII_60
172	CR_69	COI_18	COII_30
173	CR_86	COI_58	COII_42
174	CR_71	COI_58	COII_52
175	CR_102	COI_18	COII_30
176	CR_91	COI_56	COII_48
177	CR_72	COI_18	COII_34
178	CR_73	COI_73	COII_30
179	CR_74	COI_05	COII_29
180	CR_75	COI_08	COII_28
181	CR_76	COI_73	COII_29
182	CR_77	COI_06	COII_28
183	CR_78	COI_06	COII_28
184	CR_79	COI_06	COII_28
185	CR_80	COI_03	COII_28
186	CR_80	COI_03	COII_31
187	CR_80	COI_06	COII_28
188	CR_80	COI_06	COII_31
189	CR_80	COI_06	COII_66
190	CR_80	COI_07	COII_08
191	CR_80	COI_08	COII_28
192	CR_80	COI_55	COII_28
193	CR_81	COI_03	COII_28
194	CR_82	COI_03	COII_19
195	CR_92	COI_39	COII_57
196	CR_93	COI_39	COII_56
197	CR_94	COI_39	COII_27
198	CR_94	COI_39	COII_40
199	CR_94	COI_39	COII_75
200	CR_94	COI_39	COII_78
201	CR_95	COI_39	COII_39
202	CR_95	COI_39	COII_40
203	CR_95	COI_39	COII_56
204	CR_95	COI_40	COII_56
205	CR_96	COI_39	COII_40
206	CR_96	COI_39	COII_56
207	CR_97	COI_28	COII_55
208	CR_97	COI_88	COII_54
209	CR_97	COI_39	COII_06
210	CR_97	COI_39	COII_54
211	CR_97	COI_39	COII_56
212	CR_97	COI_39	COII_74
213	CR_98	COI_39	COII_56
214	CR_99	COI_28	COII_56
215	CR_70	COI_58	COII_42
216	CR_33	COI_14	COII_30
217	CR_40	COI_18	COII_30
218	CR_33	COI_13	COII_30
219	CR_33	COI_18	COII_22
220	CR_55	COI_73	COII_66
221	CR_25	COI_79	COII_48
222	CR_25	COI_02	COII_48
223	CR_03	COI_28	COII_30
224	CR_25	COI_66	COII_48
225	CR_104	COI_28	COII_56
226	CR_104	COI_28	COII_79
227	CR_105	COI_89	COII_56
228	CR_95	COI_90	COII_56
229	CR_95	COI_91	COII_56
230	CR_95	COI_92	COII_56
CM01	CR_Cm	COI_Cm1	COII_Cm
CM02	CR_Cm	COI_Cm2	COII_Cm
